# Supplementary material for: Compositional Changes in the Vaginal Bacterial Microbiome of Healthy Pregnant Women across the Three Gestational Trimesters in Ismailia, Egypt
Source: Microorganisms. 2023 Jan 5;11(1):139. doi: 10.3390/microorganisms11010139 (PMC9862816; doi:10.3390/microorganisms11010139)
Supplement: Supplementary file 1 [file microorganisms-11-00139-s001.zip]

Archive with 15 entries (15 files):
- 1-Supplementary_Table_S1_sample_sheet_age_nonpregnant_first_second_third.xlsx
- 10-Supplementary_Table_S10_species-r-p-value-final_new.xlsx
- 2-Supplementary_Table_S2_phylum_level.xlsx
- 3-Supplementary_Table_S3_genus_level.xlsx
- 4-Supplementary_Table_S4_species_level_belong_lactobacillus.xlsx
- 5-Supplementary_Table_S5_species_level_notbelong_lactobacillus.xlsx
- 6-Supplementary_Table_S6_valencia_out.csv
- 7-Supplementary_Table_S7_Pielou_eveness.xlsx
- 8-Supplementary_Table_S8_phyla-r-p-value-final.xlsx
- 9-Supplementary_Table_S9_genera-r-p-value-final_new.xlsx
- R_scripts_modified_21-11-2022.pdf
- Supplementary_Figure_S1_positional_quality_plots.tif
- Supplementary_Figure_S2_rarefaction_curve.jpeg
- Supplementary_Figure_S3_Stacked_bar_charts_of_individual_samples_modified_5-1-2023.tif
- Supplementary_Figure_S4_Relative_abundance_of_non-Lactobacillus_different_scale.tiff
