# Supplementary material for: Compositional Changes in the Vaginal Bacterial Microbiome of Healthy Pregnant Women across the Three Gestational Trimesters in Ismailia, Egypt
Source: Microorganisms. 2023 Jan 5;11(1):139. doi: 10.3390/microorganisms11010139 (PMC9862816; doi:10.3390/microorganisms11010139)
Supplement: Supplementary file 1 [file microorganisms-11-00139-s001.zip › 1-Supplementary_Table_S1_sample_sheet_age_nonpregnant_first_second_third.xlsx]

## Sheet: Sheet1
Age							Age
non_pregnant	pregnant		One-tailed t-test				non_pregnant	first_trimester	second_trimester	third_trimester
37	23		0.0974977				37	35	34	23		Anova: Single Factor
35	22						35	21	29	22
29	20						29	28	29	20		SUMMARY
32	33						32	19	23	33		Groups	Count	Sum	Average	Variance
29	35						29	24	38	35		non_pregnant	12	379	31.5833	26.447
26	23						26	25	29	23		first_trimester	12	344	28.6667	33.5152
40	33						40	32	35	33		second_trimester	12	368	30.6667	29.8788
34	22						34	26	22	22		third_trimester	12	340	28.3333	36.7879
28	29						28	30	36	29
38	38						38	37	27	38
25	30						25	35	38	30		ANOVA
26	32						26	32	28	32		Source of Variation	SS	df	MS	F	P-value	F crit
	34											Between Groups	88.3958	3	29.4653	0.930761	0.433879	2.81647
	29											Within Groups	1392.92	44	31.6572
	29
	23											Total	1481.31	47
	38
	29
	35
	22
	36
	27
	38
	28
	35
	21
	28
	19
	24
	25
	32
	26
	30
	37
	35
	32
