# Supplementary material for: Compositional Changes in the Vaginal Bacterial Microbiome of Healthy Pregnant Women across the Three Gestational Trimesters in Ismailia, Egypt
Source: Microorganisms. 2023 Jan 5;11(1):139. doi: 10.3390/microorganisms11010139 (PMC9862816; doi:10.3390/microorganisms11010139)
Supplement: Supplementary file 1 [file microorganisms-11-00139-s001.zip › 10-Supplementary_Table_S10_species-r-p-value-final_new.xlsx]

## Sheet: Sheet1
rs	L. iners	L. helveticus	L. reuteri	L. coleohominis	L. pontis	L. gasseri	L. jensenii	L. salivarius	L. vaginalis	P. copri	V. dispar	A. johnsonii	C. kroppenstedtii	G. thermodenitrificans	G. vaginalis	U. parvum	F. magna	S. agalactiae	P. anaerobius	S. anginosus
L. iners	1	-0.43	-0.06	-0.17	0.07	-0.33	-0.23	0.1	-0.05	-0.11	-0.02	-0.07	-0.13	0.09	-0.39	0.28	0.04	-0.58	-0.26	-0.34
L. helveticus	-0.43	1	0.37	0.14	0.08	0.1	-0.04	-0.03	0.12	0.2	-0.08	-0.06	0.14	-0.06	0.22	0.07	-0.23	0.22	-0.01	-0.09
L. reuteri	-0.06	0.37	1	-0.19	-0.22	0.09	0.25	0.1	0.01	0.21	0.1	0.14	-0.05	0.06	0.24	0.03	-0.34	0.07	-0.3	-0.34
L. coleohominis	-0.17	0.14	-0.19	1	-0.18	0.13	0.08	-0.02	-0.24	0.22	0.1	-0.15	0.17	-0.1	-0.24	0.27	0.22	-0.02	0.17	0.23
L. pontis	0.07	0.08	-0.22	-0.18	1	0.04	0	-0.11	0.15	0.19	-0.17	-0.07	-0.16	-0.03	-0.12	0.09	-0.07	-0.01	0.03	-0.06
L. gasseri	-0.33	0.1	0.09	0.13	0.04	1	0.23	0.01	-0.09	-0.14	-0.08	-0.06	0.28	-0.04	-0.13	-0.05	0.06	0.34	0.03	0.03
L. jensenii	-0.23	-0.04	0.25	0.08	0	0.23	1	-0.24	0.07	0.12	0.01	-0.02	-0.02	0.05	0.04	0.03	0.06	0.23	-0.02	-0.01
L. salivarius	0.1	-0.03	0.1	-0.02	-0.11	0.01	-0.24	1	-0.14	0.14	-0.03	-0.09	0.21	0.05	-0.14	-0.1	0.15	0.12	-0.05	-0.08
L. vaginalis	-0.05	0.12	0.01	-0.24	0.15	-0.09	0.07	-0.14	1	0.08	-0.07	-0.1	0.03	-0.26	0.11	-0.15	-0.11	-0.1	-0.28	0.01
P. copri	-0.11	0.2	0.21	0.22	0.19	-0.14	0.12	0.14	0.08	1	0.27	0.31	0.02	0.11	0.11	-0.18	-0.04	-0.07	0.13	-0.09
V. dispar	-0.02	-0.08	0.1	0.1	-0.17	-0.08	0.01	-0.03	-0.07	0.27	1	0.49	0.18	0.28	-0.03	-0.23	0.41	-0.04	0.01	0.24
A. johnsonii	-0.07	-0.06	0.14	-0.15	-0.07	-0.06	-0.02	-0.09	-0.1	0.31	0.49	1	-0.13	0.32	0.23	-0.28	0.01	-0.2	0.22	0.12
C. kroppenstedtii	-0.13	0.14	-0.05	0.17	-0.16	0.28	-0.02	0.21	0.03	0.02	0.18	-0.13	1	0.14	0.02	0	0.49	0.39	0.16	0.34
G. thermodenitrificans	0.09	-0.06	0.06	-0.1	-0.03	-0.04	0.05	0.05	-0.26	0.11	0.28	0.32	0.14	1	-0.17	0.03	0.11	0.06	0.15	0.06
G. vaginalis	-0.39	0.22	0.24	-0.24	-0.12	-0.13	0.04	-0.14	0.11	0.11	-0.03	0.23	0.02	-0.17	1	-0.06	-0.21	0.34	-0.06	-0.01
U. parvum	0.28	0.07	0.03	0.27	0.09	-0.05	0.03	-0.1	-0.15	-0.18	-0.23	-0.28	0	0.03	-0.06	1	-0.07	-0.1	-0.22	-0.07
F. magna	0.04	-0.23	-0.34	0.22	-0.07	0.06	0.06	0.15	-0.11	-0.04	0.41	0.01	0.49	0.11	-0.21	-0.07	1	0.15	0.55	0.52
S. agalactiae	-0.58	0.22	0.07	-0.02	-0.01	0.34	0.23	0.12	-0.1	-0.07	-0.04	-0.2	0.39	0.06	0.34	-0.1	0.15	1	0.01	0.31
P. anaerobius	-0.26	-0.01	-0.3	0.17	0.03	0.03	-0.02	-0.05	-0.28	0.13	0.01	0.22	0.16	0.15	-0.06	-0.22	0.55	0.01	1	0.51
S. anginosus	-0.34	-0.09	-0.34	0.23	-0.06	0.03	-0.01	-0.08	0.01	-0.09	0.24	0.12	0.34	0.06	-0.01	-0.07	0.52	0.31	0.51	1
p-value	L. iners	L. helveticus	L. reuteri	L. coleohominis	L. pontis	L. gasseri	L. jensenii	L. salivarius	L. vaginalis	P. copri	V. dispar	A. johnsonii	C. kroppenstedtii	G. thermodenitrificans	G. vaginalis	U. parvum	F. magna	S. agalactiae	P. anaerobius	S. anginosus
L. iners	NA	0.01	0.74	0.31	0.7	0.05	0.19	0.56	0.78	0.54	0.9	0.68	0.46	0.61	0.02	0.1	0.83	0	0.12	0.05
L. helveticus	0.01	NA	0.03	0.4	0.66	0.55	0.83	0.86	0.48	0.24	0.64	0.71	0.41	0.74	0.2	0.68	0.17	0.2	0.95	0.61
L. reuteri	0.74	0.03	NA	0.27	0.2	0.6	0.14	0.55	0.96	0.23	0.58	0.43	0.76	0.75	0.16	0.87	0.04	0.69	0.07	0.04
L. coleohominis	0.31	0.4	0.27	NA	0.28	0.45	0.63	0.9	0.15	0.2	0.54	0.39	0.33	0.56	0.15	0.11	0.2	0.91	0.33	0.17
L. pontis	0.7	0.66	0.2	0.28	NA	0.83	1	0.54	0.37	0.28	0.32	0.67	0.35	0.85	0.48	0.59	0.7	0.93	0.88	0.73
L. gasseri	0.05	0.55	0.6	0.45	0.83	NA	0.18	0.96	0.62	0.4	0.62	0.73	0.1	0.79	0.46	0.78	0.72	0.04	0.85	0.86
L. jensenii	0.19	0.83	0.14	0.63	1	0.18	NA	0.15	0.7	0.48	0.97	0.89	0.92	0.78	0.79	0.86	0.74	0.19	0.89	0.96
L. salivarius	0.56	0.86	0.55	0.9	0.54	0.96	0.15	NA	0.41	0.41	0.87	0.62	0.21	0.79	0.41	0.54	0.4	0.49	0.76	0.66
L. vaginalis	0.78	0.48	0.96	0.15	0.37	0.62	0.7	0.41	NA	0.65	0.7	0.57	0.86	0.12	0.52	0.4	0.53	0.55	0.1	0.96
P. copri	0.54	0.24	0.23	0.2	0.28	0.4	0.48	0.41	0.65	NA	0.11	0.07	0.9	0.51	0.54	0.29	0.83	0.69	0.44	0.62
V. dispar	0.9	0.64	0.58	0.54	0.32	0.62	0.97	0.87	0.7	0.11	NA	0	0.28	0.1	0.88	0.18	0.01	0.81	0.97	0.16
A. johnsonii	0.68	0.71	0.43	0.39	0.67	0.73	0.89	0.62	0.57	0.07	0	NA	0.46	0.05	0.17	0.1	0.95	0.25	0.21	0.48
C. kroppenstedtii	0.46	0.41	0.76	0.33	0.35	0.1	0.92	0.21	0.86	0.9	0.28	0.46	NA	0.4	0.92	0.99	0	0.02	0.35	0.04
G. thermodenitrificans	0.61	0.74	0.75	0.56	0.85	0.79	0.78	0.79	0.12	0.51	0.1	0.05	0.4	NA	0.32	0.86	0.53	0.72	0.38	0.75
G. vaginalis	0.02	0.2	0.16	0.15	0.48	0.46	0.79	0.41	0.52	0.54	0.88	0.17	0.92	0.32	NA	0.75	0.22	0.04	0.74	0.96
U. parvum	0.1	0.68	0.87	0.11	0.59	0.78	0.86	0.54	0.4	0.29	0.18	0.1	0.99	0.86	0.75	NA	0.68	0.56	0.19	0.67
F. magna	0.83	0.17	0.04	0.2	0.7	0.72	0.74	0.4	0.53	0.83	0.01	0.95	0	0.53	0.22	0.68	NA	0.38	0	0
S. agalactiae	0	0.2	0.69	0.91	0.93	0.04	0.19	0.49	0.55	0.69	0.81	0.25	0.02	0.72	0.04	0.56	0.38	NA	0.94	0.06
P. anaerobius	0.12	0.95	0.07	0.33	0.88	0.85	0.89	0.76	0.1	0.44	0.97	0.21	0.35	0.38	0.74	0.19	0	0.94	NA	0
S. anginosus	0.05	0.61	0.04	0.17	0.73	0.86	0.96	0.66	0.96	0.62	0.16	0.48	0.04	0.75	0.96	0.67	0	0.06	0	NA
