# Supplementary material for: Compositional Changes in the Vaginal Bacterial Microbiome of Healthy Pregnant Women across the Three Gestational Trimesters in Ismailia, Egypt
Source: Microorganisms. 2023 Jan 5;11(1):139. doi: 10.3390/microorganisms11010139 (PMC9862816; doi:10.3390/microorganisms11010139)
Supplement: Supplementary file 1 [file microorganisms-11-00139-s001.zip › 2-Supplementary_Table_S2_phylum_level.xlsx]

## Sheet: Sheet1
Phylum	Relative_abundance	Pregnancy_status
Firmicutes	0.976908	trimester_first
Firmicutes	0.962328	trimester_second
Firmicutes	0.863041	trimester_third
Firmicutes	0.924012	non_pregnant
Firmicutes	0.00959752	negative_control
Actinobacteria	0.0118617	trimester_first
Actinobacteria	0.0142001	trimester_second
Actinobacteria	0.0641082	trimester_third
Actinobacteria	0.052287	non_pregnant
Actinobacteria	0.000309598	negative_control
Tenericutes	0.00406201	trimester_first
Tenericutes	0.00967531	trimester_second
Tenericutes	0.0442646	trimester_third
Tenericutes	0.00962866	non_pregnant
Tenericutes	0	negative_control
Proteobacteria	0.00552603	trimester_first
Proteobacteria	0.0128577	trimester_second
Proteobacteria	0.0250391	trimester_third
Proteobacteria	0.00670434	non_pregnant
Proteobacteria	0.98483	negative_control
Bacteroidetes	0.00148343	trimester_first
Bacteroidetes	0.000772839	trimester_second
Bacteroidetes	0.00322973	trimester_third
Bacteroidetes	0.00715443	non_pregnant
Bacteroidetes	0	negative_control
Thermi	0.000158735	trimester_first
Thermi	0.000166213	trimester_second
Thermi	0.000317657	trimester_third
Thermi	0.000213603	non_pregnant
Thermi	0.00526316	negative_control
