# Supplementary material for: Compositional Changes in the Vaginal Bacterial Microbiome of Healthy Pregnant Women across the Three Gestational Trimesters in Ismailia, Egypt
Source: Microorganisms. 2023 Jan 5;11(1):139. doi: 10.3390/microorganisms11010139 (PMC9862816; doi:10.3390/microorganisms11010139)
Supplement: Supplementary file 1 [file microorganisms-11-00139-s001.zip › 3-Supplementary_Table_S3_genus_level.xlsx]

## Sheet: Sheet1
Genus	Relative_abundance	Pregnancy_status
Lactobacillus	0.954007	trimester_first
Lactobacillus	0.947406	trimester_second
Lactobacillus	0.818062	trimester_third
Lactobacillus	0.892029	non_pregnant
Lactobacillus	0	negative_control
Gardnerella	0.00930826	trimester_first
Gardnerella	0.0131213	trimester_second
Gardnerella	0.0594617	trimester_third
Gardnerella	0.0262032	non_pregnant
Gardnerella	0.000309598	negative_control
Ureaplasma	0.00406201	trimester_first
Ureaplasma	0.00967531	trimester_second
Ureaplasma	0.0442646	trimester_third
Ureaplasma	0.00962866	non_pregnant
Ureaplasma	0	negative_control
Acinetobacter	0.000111914	trimester_first
Acinetobacter	0.000289021	trimester_second
Acinetobacter	0.00154575	trimester_third
Acinetobacter	0.000478064	non_pregnant
Acinetobacter	0.0535604	negative_control
Naxibacter	0.00011534	trimester_first
Naxibacter	0.000336661	trimester_second
Naxibacter	0.00185676	trimester_third
Naxibacter	0.000589951	non_pregnant
Naxibacter	0.0526316	negative_control
Streptococcus	0.00570189	trimester_first
Streptococcus	0.000506051	trimester_second
Streptococcus	0.0209308	trimester_third
Streptococcus	0.00564776	non_pregnant
Streptococcus	0	negative_control
Veillonella	0.000794816	trimester_first
Veillonella	0.00856158	trimester_second
Veillonella	0.00564871	trimester_third
Veillonella	0.0168708	non_pregnant
Veillonella	0	negative_control
Corynebacterium	0.00215834	trimester_first
Corynebacterium	0.00102269	trimester_second
Corynebacterium	0.00462397	trimester_third
Corynebacterium	0.00072091	non_pregnant
Corynebacterium	0	negative_control
V3	0.00746168	trimester_first
V3	0.0140921	trimester_second
V3	0.0251786	trimester_third
V3	0.00599741	non_pregnant
V3	0.874303	negative_control
