# Supplementary material for: Compositional Changes in the Vaginal Bacterial Microbiome of Healthy Pregnant Women across the Three Gestational Trimesters in Ismailia, Egypt
Source: Microorganisms. 2023 Jan 5;11(1):139. doi: 10.3390/microorganisms11010139 (PMC9862816; doi:10.3390/microorganisms11010139)
Supplement: Supplementary file 1 [file microorganisms-11-00139-s001.zip › 4-Supplementary_Table_S4_species_level_belong_lactobacillus.xlsx]

## Sheet: Sheet1
Species	Relative_abundance	Pregnancy_status
iners	0.521804	trimester_first
iners	0.653264	trimester_second
iners	0.332801	trimester_third
iners	0.665704	non_pregnant
iners	0	negative_control
helveticus	0.0843465	trimester_first
helveticus	0.187753	trimester_second
helveticus	0.254482	trimester_third
helveticus	0.029687	non_pregnant
helveticus	0	negative_control
reuteri	0.00201902	trimester_first
reuteri	0.0042485	trimester_second
reuteri	0.00493631	trimester_third
reuteri	0.00296501	non_pregnant
reuteri	0	negative_control
coleohominis	0.00193794	trimester_first
coleohominis	0.000871297	trimester_second
coleohominis	0.00217176	trimester_third
coleohominis	0.000850597	non_pregnant
coleohominis	0	negative_control
gasseri	0.112808	trimester_first
gasseri	0.00173095	trimester_second
gasseri	0.0627778	trimester_third
gasseri	0.0589315	non_pregnant
gasseri	0	negative_control
jensenii	0.231092	trimester_first
jensenii	0.0995375	trimester_second
jensenii	0.160894	trimester_third
jensenii	0.133891	non_pregnant
jensenii	0	negative_control
