# Supplementary material for: Compositional Changes in the Vaginal Bacterial Microbiome of Healthy Pregnant Women across the Three Gestational Trimesters in Ismailia, Egypt
Source: Microorganisms. 2023 Jan 5;11(1):139. doi: 10.3390/microorganisms11010139 (PMC9862816; doi:10.3390/microorganisms11010139)
Supplement: Supplementary file 1 [file microorganisms-11-00139-s001.zip › 5-Supplementary_Table_S5_species_level_notbelong_lactobacillus.xlsx]

## Sheet: Sheet1
Species	Relative_abundance	Pregnancy_status
thermodenitrificans	0.000198704	trimester_first
thermodenitrificans	0.000271023	trimester_second
thermodenitrificans	0.000467846	trimester_third
thermodenitrificans	0.000286075	non_pregnant
thermodenitrificans	0.00464396	negative_control
parvum	0.00406201	trimester_first
parvum	0.00967531	trimester_second
parvum	0.0442646	trimester_third
parvum	0.00962866	non_pregnant
parvum	0	negative_control
agalactiae	0.00505668	trimester_first
agalactiae	0	trimester_second
agalactiae	0.0195193	trimester_third
agalactiae	5.9758e-05	non_pregnant
agalactiae	0	negative_control
anaerobius	0.00279556	trimester_first
anaerobius	0.000249849	trimester_second
anaerobius	0.000186075	trimester_third
anaerobius	0.00285313	non_pregnant
anaerobius	0.000309598	negative_control
anginosus	0.000125618	trimester_first
anginosus	0.000334544	trimester_second
anginosus	0.00119753	trimester_third
anginosus	0.00477047	non_pregnant
anginosus	0	negative_control
breve	0.000395124	trimester_first
breve	5.61102e-05	trimester_second
breve	2.25948e-05	trimester_third
breve	0.0253628	non_pregnant
breve	0	negative_control
