# Supplementary material for: Compositional Changes in the Vaginal Bacterial Microbiome of Healthy Pregnant Women across the Three Gestational Trimesters in Ismailia, Egypt
Source: Microorganisms. 2023 Jan 5;11(1):139. doi: 10.3390/microorganisms11010139 (PMC9862816; doi:10.3390/microorganisms11010139)
Supplement: Supplementary file 1 [file microorganisms-11-00139-s001.zip › 6-Supplementary_Table_S6_valencia_out.csv]

sampleID	read_count	Lactobacillus_iners	Lactobacillus_jensenii	Lactobacillus_gasseri	Lactobacillus_helveticus	Gardnerella_vaginalis	f_Enterobacteriaceae	g_Ureaplasma	g_Bifidobacterium	g_Streptococcus	g_Veillonella	g_Finegoldia	Lactobacillus_reuteri	g_Aerococcus	g_Mycoplasma	Sneathia_vaginalis	Sneathia_sanguinegens	Prevotella_copri	g_Peptostreptococcus	g_Corynebacterium	Lactobacillus_coleohominis	g_Acinetobacter	g_Dialister	g_Parvimonas	g_Gemella	g_Fusobacterium	g_Anaerococcus	Atopobium_vaginae	Lactobacillus_salivarius	g_Campylobacter	g_Staphylococcus	g_Porphyromonas	g_Peptoniphilus	g_Megasphaera	g_Klebsiella	Lactobacillus_pontis	g_Haemophilus	g_Brevibacterium	g_Micrococcus	o_Clostridiales	g_Helcococcus	g_Oligella	g_Helcobacillus	g_Dermabacter	g_Ruminococcus	g_Bulleidia	g_Bacteroides	g_Enterobacter	g_Rothia
1	128802	312	172	110	102467	0	964	0	0	18	0	10	0	0	0	0	0	0	0	626	41	110	0	0	0	0	35	0	0	0	102	0	2	0	0	0	0	0	0	0	0	0	0	0	0	0	0	0	0
10	96263	24232	86	46	1155	0	143	163	0	20	2480	7	73	1870	5044	0	0	0	0	0	0	0	1557	0	0	0	5	178	0	0	0	0	0	394	0	0	0	0	0	0	0	0	0	0	0	0	0	0	0
11	92863	45371	104	69	89	676	496	0	0	116	1821	1606	0	40	6	0	0	0	115	903	0	223	749	0	0	0	203	0	5	88	0	92	480	9	0	0	0	120	0	32	82	439	0	20	0	0	0	0	0
12	119567	321	42599	1236	86	32875	732	0	0	1288	34	64	204	0	0	0	0	0	0	109	0	0	0	0	0	2	17	0	0	0	134	0	27	0	0	0	0	93	5	0	0	0	0	0	0	0	0	0	0
13	175971	660	181	0	146598	0	1168	0	11	13	32	31	0	0	0	0	0	0	11	35	67	184	12	0	0	0	31	0	0	0	0	0	4	0	0	0	0	0	0	0	0	0	0	0	0	0	0	25	0
14	110899	68159	12275	0	122	0	788	530	0	2	9	75	0	0	0	0	0	0	0	381	0	137	0	0	0	0	7	0	0	0	124	0	0	0	0	0	0	16	0	0	0	0	0	33	0	0	0	0	0
15	52661	37358	0	772	89	0	224	0	8	218	766	512	0	0	0	0	0	0	9	60	0	12	68	0	0	0	258	0	0	9	23	0	153	0	0	0	0	0	6	51	0	0	0	0	0	0	0	0	0
16	122650	49725	264	54	23528	0	576	3225	27	7	0	18	2444	0	0	0	0	372	0	245	421	0	0	0	0	0	15	0	14	0	155	0	11	0	0	0	0	0	22	9	0	0	0	0	2	0	0	0	26
17	211452	61767	53	37	148	16788	213	210	101	88	7073	116	0	2435	1102	0	0	0	162	82	0	52	569	0	552	0	10	727	0	0	86	0	0	0	0	19	0	0	15	42	0	0	0	0	0	0	0	0	0
18	136325	102553	586	0	155	0	1995	1435	0	18	54	72	181	540	0	0	0	0	0	298	0	142	0	0	0	0	6	0	0	0	0	0	0	0	38	0	0	25	11	0	0	14	0	4	0	0	0	0	0
19	166878	1395	75431	0	209	0	4572	0	11	0	280	16	2283	0	6	0	0	498	6	162	0	39	358	0	0	0	16	0	0	47	259	8	10	150	30	0	0	0	0	684	0	0	0	4	560	0	474	0	17
2	129364	60882	1034	93	330	0	689	604	164	342	8217	3600	0	0	0	0	0	0	0	2529	367	62	412	0	0	0	410	0	0	0	212	0	474	0	0	0	0	19	0	0	5	0	0	109	0	0	0	0	0
20	141023	79145	41	4233	117	98	644	1328	0	0	431	52	0	0	0	0	0	0	0	1398	445	0	0	0	0	0	451	0	0	0	188	0	61	0	0	0	0	714	471	0	440	70	330	0	0	0	0	0	0
21	100663	80010	32	0	110	0	980	0	0	342	11	274	0	0	0	0	0	0	0	215	0	11	0	0	0	5	98	0	349	0	0	0	0	0	0	0	0	0	0	98	0	0	0	14	0	0	0	0	0
22	115400	63851	8857	3341	5218	74	236	158	0	0	0	13	0	10	0	0	0	0	0	533	0	32	0	0	0	0	82	0	0	0	61	0	0	0	25	0	0	93	127	0	6	0	0	9	0	0	0	0	0
23	81055	67069	53	0	89	0	65	452	0	48	0	222	0	0	0	0	0	0	54	90	0	0	10	0	0	0	36	0	0	0	0	0	33	0	0	0	0	0	0	0	0	0	0	0	0	0	0	0	0
24	118548	74711	42	0	963	0	486	1801	34	0	0	3	0	0	0	0	0	0	0	225	0	35	422	0	0	0	0	0	0	0	47	0	0	0	209	0	0	0	0	0	0	0	0	0	0	0	0	0	0
25	116540	6138	288	335	177	223	49	0	0	0	7	577	0	4010	2778	4561	1348	0	2108	9	0	0	5278	5022	3556	11	1027	349	0	133	0	84	582	140	0	0	14	0	0	108	0	0	0	0	0	286	0	0	0
26	106141	82338	285	61	73	0	523	143	0	31	0	49	0	29	0	22	0	0	0	1041	187	82	12	0	0	0	152	0	0	0	1178	7	36	0	0	0	0	7	0	10	7	0	0	45	0	0	0	0	0
27	99051	35717	351	48	23631	0	0	128	0	965	587	456	1754	0	0	4	0	0	0	146	0	0	0	0	0	0	29	0	0	18	425	0	30	0	0	0	0	0	0	0	0	0	0	0	0	0	0	0	27
28	129805	424	96928	83	80	0	0	0	27	4384	6	888	0	0	0	0	0	0	8	657	0	648	33	0	0	0	0	0	0	15	0	10	14	0	15	0	334	53	0	8	0	0	0	75	0	0	0	0	0
29	150003	418	85848	9715	209	0	0	1337	0	58	570	545	0	0	0	0	0	0	70	215	865	0	672	0	0	0	331	11	0	64	135	12	80	139	0	0	0	0	0	280	0	0	0	0	0	0	0	0	0
3	128692	104176	115	65	88	0	484	384	0	0	194	120	240	0	0	0	0	0	0	73	0	97	5	0	0	0	0	0	0	0	0	0	15	0	0	0	0	0	0	0	0	0	0	0	0	0	0	0	0
30	140180	515	359	97991	125	0	428	0	12638	0	0	0	0	0	0	0	0	0	0	0	0	0	0	0	0	0	0	0	0	0	0	0	0	0	0	0	0	0	0	0	0	0	0	0	0	0	0	0	0
31	177869	75444	12611	1335	198	0	683	336	344	11	162	930	596	0	0	28	0	0	9	53	0	13	341	0	12	0	327	0	0	6	0	6	403	12	0	0	0	0	0	750	0	0	0	0	0	0	0	0	0
32	170089	140135	206	50	68	16	49	554	0	22	0	9	0	3	0	0	0	0	0	203	0	97	0	0	0	0	10	0	0	0	496	0	0	0	0	0	0	0	0	0	0	0	0	0	0	0	0	14	0
33	97481	74980	2529	57	92	0	554	0	0	0	0	33	0	0	0	0	0	128	0	124	0	7	5	0	0	0	32	0	0	0	0	0	14	0	0	68	0	0	0	0	0	0	0	0	0	0	0	0	0
34	85908	296	162	79	55826	0	1171	0	398	136	304	901	0	0	0	0	0	856	253	1946	770	20	454	0	0	0	197	0	0	37	35	18	212	6	0	0	0	438	0	109	0	20	0	15	3	0	33	0	0
35	94734	66688	2546	36	69	0	1080	997	4	7	42	583	0	0	0	0	0	0	0	982	181	11	31	0	0	0	243	0	0	0	23	9	120	0	0	0	0	11	7	5	50	0	0	17	0	0	0	0	0
36	87111	7359	248	43	51	5454	37	62	0	0	0	14	0	1193	176	11811	0	0	10	8	0	0	1865	87	0	0	173	215	0	682	0	1143	148	4539	0	0	0	0	0	42	0	0	0	0	0	0	0	0	0
37	95906	506	51138	84	151	19161	653	0	52	83	390	75	0	0	0	0	0	0	0	32	0	131	103	0	0	0	90	0	0	0	0	30	30	0	0	0	0	0	0	18	11	13	0	0	0	0	0	20	0
38	105801	40520	84	0	108	0	387	0	10	71	0	261	0	0	0	0	0	0	2195	0	0	50	1369	0	0	3863	4207	0	0	1450	0	5981	336	0	0	0	0	0	0	113	0	0	0	0	0	15	0	0	0
39	88473	68606	50	40	870	0	1710	0	9	0	37	522	0	0	0	0	0	0	15	148	0	185	45	0	0	12	53	0	0	24	19	23	27	88	0	0	0	53	0	10	0	0	0	0	0	0	0	0	0
4	139856	33422	63812	72	214	0	839	0	0	26	0	0	1481	0	0	0	0	0	0	192	0	99	0	0	0	0	0	0	0	0	339	0	0	0	0	0	0	0	0	0	0	0	0	0	0	0	0	26	0
40	93684	61874	153	38	114	947	14	199	120	510	265	0	0	0	0	0	0	0	0	0	0	4	0	0	0	68	0	0	439	0	92	0	0	0	0	0	1035	0	0	0	0	0	0	0	0	0	0	0	0
41	129135	557	86	45881	12642	327	641	0	11	4709	336	69	0	928	250	0	338	0	18	151	386	7	292	0	0	0	135	148	0	0	40	4	0	0	0	0	0	0	0	13	0	0	0	0	0	0	0	0	0
42	133719	59368	25774	69	139	0	1254	0	0	134	13	0	0	0	0	0	0	0	13	78	0	1015	27	0	0	24	0	0	0	9	15	30	0	8	1021	0	0	0	7	0	0	0	0	0	0	0	0	0	0
43	153671	90118	186	553	20102	0	736	0	11	89	15	590	1435	0	0	0	0	0	7	138	0	3	14	0	0	0	35	0	0	0	29	0	0	0	0	0	0	6	0	0	0	0	0	0	0	0	0	0	0
44	121238	65133	93	43	110	2051	0	7080	0	22	12512	0	0	0	0	0	0	0	9	0	0	0	0	0	0	0	0	0	0	0	0	0	0	0	0	0	0	0	0	0	0	0	0	0	0	0	0	0	0
45	98968	406	66	0	82507	0	218	0	0	19	0	0	0	0	0	0	0	0	0	210	669	10	0	0	0	0	0	0	0	0	55	0	0	0	0	0	0	25	4	0	0	0	0	0	0	0	0	0	0
46	89301	71202	4104	47	87	0	0	268	0	0	16	29	102	0	0	0	0	0	0	28	0	0	0	0	0	0	4	0	0	0	0	0	8	0	0	0	0	0	21	0	0	0	0	0	0	0	0	0	0
47	81194	443	11891	42	23311	0	0	0	19745	88	0	66	451	0	0	0	0	0	0	67	0	0	67	0	0	0	55	0	0	0	103	0	36	0	0	0	0	0	0	0	0	0	0	0	0	0	0	0	0
48	123228	87590	11681	221	78	0	0	26	0	4	0	51	344	0	0	0	0	0	0	0	0	0	0	0	0	0	0	0	0	0	13	0	4	0	0	0	0	0	0	0	0	0	0	0	0	0	0	0	0
5	109483	4884	260	41042	160	255	7362	23	10	20618	31	74	12	36	0	0	0	0	0	1268	0	1204	0	0	13	0	0	0	2401	0	182	0	0	0	0	0	59	24	554	0	0	0	0	11	0	0	0	54	70
6	169951	413	227	120	49664	0	429	3714	0	23	0	0	2273	0	0	0	0	0	0	0	0	35	0	0	0	0	0	0	0	0	0	0	0	0	0	0	0	0	0	0	0	0	0	0	0	0	0	0	0
7	211181	673	441	4885	77785	0	2494	18465	0	43	6	44	0	0	0	0	0	0	0	3232	0	0	0	4	0	0	175	0	0	0	2475	0	31	0	0	1367	0	179	0	5	0	0	214	358	0	0	0	0	154
8	119088	326	29608	67	92	0	574	9942	0	182	222	135	0	58	0	0	0	0	25	212	1226	231	300	0	0	0	0	1389	0	0	149	0	22	0	0	0	0	0	0	0	0	0	0	28	0	2	0	0	0
9	120975	232	124	43	44575	0	1025	9	17	1209	0	72	0	0	4	0	0	0	0	1343	0	8	0	0	0	0	17	0	0	0	317	0	6	0	0	0	0	0	0	5	0	0	0	17	0	0	0	0	0
[truncated: 53 more columns]
