# Supplementary material for: Compositional Changes in the Vaginal Bacterial Microbiome of Healthy Pregnant Women across the Three Gestational Trimesters in Ismailia, Egypt
Source: Microorganisms. 2023 Jan 5;11(1):139. doi: 10.3390/microorganisms11010139 (PMC9862816; doi:10.3390/microorganisms11010139)
Supplement: Supplementary file 1 [file microorganisms-11-00139-s001.zip › 7-Supplementary_Table_S7_Pielou_eveness.xlsx]

## Sheet: Sheet1
	Supplementary Table S7: Alpha-group-significance using Pielou’s evenness to measure Kruskal-Wallis test (pairwise) revealing non-significant difference.
	Kruskal-Wallis (pairwise)
	Group 1	Group 2	H	p-value	q-value
	first (n=12)	non_pregnant (n=12)	0.48	0.488422	0.586107
	first (n=12)	second (n=12)	0.03	0.86249	0.86249
	first (n=12)	third (n=12)	3.20333	0.073488	0.220465
	non_pregnant (n=12)	second (n=12)	0.75	0.386476	0.579714
	non_pregnant (n=12)	third (n=12)	0.963333	0.326348	0.579714
	second (n=12)	third (n=12)	3.20333	0.073488	0.220465
