# Supplementary material for: Compositional Changes in the Vaginal Bacterial Microbiome of Healthy Pregnant Women across the Three Gestational Trimesters in Ismailia, Egypt
Source: Microorganisms. 2023 Jan 5;11(1):139. doi: 10.3390/microorganisms11010139 (PMC9862816; doi:10.3390/microorganisms11010139)
Supplement: Supplementary file 1 [file microorganisms-11-00139-s001.zip › 8-Supplementary_Table_S8_phyla-r-p-value-final.xlsx]

## Sheet: Sheet1
rs	Firmicutes	Actinobacteria	Proteobacteria	Tenericutes	Fusobacteria	Bacteroidetes	Thermi
Firmicutes	1	-0.27	0.28	-0.16	-0.23	-0.33	0.31
Actinobacteria	-0.27	1	0.05	0.41	0.05	0.1	-0.09
Proteobacteria	0.28	0.05	1	-0.24	-0.31	-0.19	0.55
Tenericutes	-0.16	0.41	-0.24	1	-0.02	0.04	-0.11
Fusobacteria	-0.23	0.05	-0.31	-0.02	1	0.34	-0.25
Bacteroidetes	-0.33	0.1	-0.19	0.04	0.34	1	-0.07
Thermi	0.31	-0.09	0.55	-0.11	-0.25	-0.07	1
p-value	Firmicutes	Actinobacteria	Proteobacteria	Tenericutes	Fusobacteria	Bacteroidetes	Thermi
Firmicutes	NA	0.12	0.1	0.35	0.18	0.05	0.07
Actinobacteria	0.12	NA	0.78	0.01	0.76	0.58	0.6
Proteobacteria	0.1	0.78	NA	0.17	0.07	0.28	0
Tenericutes	0.35	0.01	0.17	NA	0.89	0.83	0.51
Fusobacteria	0.18	0.76	0.07	0.89	NA	0.04	0.14
Bacteroidetes	0.05	0.58	0.28	0.83	0.04	NA	0.67
Thermi	0.07	0.6	0	0.51	0.14	0.67	NA
