# Supplementary material for: Compositional Changes in the Vaginal Bacterial Microbiome of Healthy Pregnant Women across the Three Gestational Trimesters in Ismailia, Egypt
Source: Microorganisms. 2023 Jan 5;11(1):139. doi: 10.3390/microorganisms11010139 (PMC9862816; doi:10.3390/microorganisms11010139)
Supplement: Supplementary file 1 [file microorganisms-11-00139-s001.zip › 9-Supplementary_Table_S9_genera-r-p-value-final_new.xlsx]

## Sheet: Sheet1
rs	Lactobacillus	Corynebacterium	Dermabacter	Dialister	Finegoldia	Gardnerella	Geobacillus	Hydrogenophilus	Megasphaera	Meiothermus	Naxibacter	Peptoniphilus	Peptostreptococcus	Prevotella	Staphylococcus	Streptococcus	Ureaplasma	Veillonella	Acinetobacter
Lactobacillus	1	0.11	-0.06	-0.39	-0.2	-0.23	0.13	0.3	-0.3	0.27	0.22	-0.29	-0.27	-0.37	0.06	-0.3	0.05	-0.24	0.19
Corynebacterium	0.11	1	0.73	-0.22	0.29	-0.05	0.2	0.32	-0.27	0.42	0.12	0.15	-0.23	-0.24	0.54	0.31	0.16	0.04	0.2
Dermabacter	-0.06	0.73	1	-0.01	0.39	-0.08	0.22	0.25	-0.13	0.22	0.14	0.13	-0.06	-0.07	0.27	0.37	0.09	0.11	0.34
Dialister	-0.39	-0.22	-0.01	1	0.39	0.18	-0.07	-0.22	0.71	-0.23	-0.21	0.52	0.72	0.83	-0.33	-0.07	-0.01	0.45	0.07
Finegoldia	-0.2	0.29	0.39	0.39	1	-0.18	0.13	0	0.17	0.05	-0.09	0.68	0.49	0.56	-0.13	0.45	0	0.6	0.01
Gardnerella	-0.23	-0.05	-0.08	0.18	-0.18	1	-0.11	-0.1	0.34	-0.09	-0.07	-0.08	0.04	0.03	0.15	-0.05	0.32	0.1	-0.15
Geobacillus	0.13	0.2	0.22	-0.07	0.13	-0.11	1	0.66	0.01	0.74	0.04	0.03	0.09	-0.11	0.14	0.07	0.02	0.12	0.2
Hydrogenophilus	0.3	0.32	0.25	-0.22	0	-0.1	0.66	1	-0.07	0.87	0.24	-0.06	-0.14	-0.18	0.09	-0.03	-0.22	-0.09	0.27
Megasphaera	-0.3	-0.27	-0.13	0.71	0.17	0.34	0.01	-0.07	1	-0.1	-0.12	0.41	0.55	0.69	-0.26	-0.21	-0.12	0.31	-0.06
Meiothermus	0.27	0.42	0.22	-0.23	0.05	-0.09	0.74	0.87	-0.1	1	0.11	0.07	-0.07	-0.13	0.29	0.02	-0.02	0.05	0.23
Naxibacter	0.22	0.12	0.14	-0.21	-0.09	-0.07	0.04	0.24	-0.12	0.11	1	-0.21	-0.19	-0.17	0.1	-0.04	-0.15	-0.08	0.53
Peptoniphilus	-0.29	0.15	0.13	0.52	0.68	-0.08	0.03	-0.06	0.41	0.07	-0.21	1	0.5	0.66	-0.03	0.09	0.02	0.36	-0.18
Peptostreptococcus	-0.27	-0.23	-0.06	0.72	0.49	0.04	0.09	-0.14	0.55	-0.07	-0.19	0.5	1	0.74	-0.32	0.11	-0.15	0.35	0.11
Prevotella	-0.37	-0.24	-0.07	0.83	0.56	0.03	-0.11	-0.18	0.69	-0.13	-0.17	0.66	0.74	1	-0.33	0.05	-0.12	0.56	-0.02
Staphylococcus	0.06	0.54	0.27	-0.33	-0.13	0.15	0.14	0.09	-0.26	0.29	0.1	-0.03	-0.32	-0.33	1	0.27	0.17	-0.01	0.03
Streptococcus	-0.3	0.31	0.37	-0.07	0.45	-0.05	0.07	-0.03	-0.21	0.02	-0.04	0.09	0.11	0.05	0.27	1	-0.17	0.3	0
Ureaplasma	0.05	0.16	0.09	-0.01	0	0.32	0.02	-0.22	-0.12	-0.02	-0.15	0.02	-0.15	-0.12	0.17	-0.17	1	0.07	-0.06
Veillonella	-0.24	0.04	0.11	0.45	0.6	0.1	0.12	-0.09	0.31	0.05	-0.08	0.36	0.35	0.56	-0.01	0.3	0.07	1	-0.01
Acinetobacter	0.19	0.2	0.34	0.07	0.01	-0.15	0.2	0.27	-0.06	0.23	0.53	-0.18	0.11	-0.02	0.03	0	-0.06	-0.01	1
p-value	Lactobacillus	Corynebacterium	Dermabacter	Dialister	Finegoldia	Gardnerella	Geobacillus	Hydrogenophilus	Megasphaera	Meiothermus	Naxibacter	Peptoniphilus	Peptostreptococcus	Prevotella	Staphylococcus	Streptococcus	Ureaplasma	Veillonella	Acinetobacter
Lactobacillus	NA	0.52	0.74	0.02	0.23	0.18	0.44	0.08	0.08	0.11	0.2	0.09	0.12	0.03	0.73	0.08	0.79	0.16	0.27
Corynebacterium	0.52	NA	0	0.2	0.09	0.79	0.23	0.05	0.11	0.01	0.48	0.39	0.17	0.16	0	0.07	0.35	0.81	0.24
Dermabacter	0.74	0	NA	0.94	0.02	0.65	0.19	0.14	0.45	0.19	0.41	0.44	0.71	0.7	0.11	0.02	0.62	0.52	0.04
Dialister	0.02	0.2	0.94	NA	0.02	0.3	0.7	0.2	0	0.18	0.23	0	0	0	0.05	0.67	0.94	0.01	0.67
Finegoldia	0.23	0.09	0.02	0.02	NA	0.3	0.44	0.98	0.33	0.76	0.6	0	0	0	0.43	0.01	1	0	0.95
Gardnerella	0.18	0.79	0.65	0.3	0.3	NA	0.52	0.55	0.04	0.58	0.67	0.64	0.83	0.85	0.38	0.76	0.06	0.55	0.37
Geobacillus	0.44	0.23	0.19	0.7	0.44	0.52	NA	0	0.95	0	0.81	0.85	0.6	0.54	0.41	0.7	0.93	0.48	0.23
Hydrogenophilus	0.08	0.05	0.14	0.2	0.98	0.55	0	NA	0.7	0	0.15	0.73	0.41	0.3	0.59	0.88	0.19	0.62	0.11
Megasphaera	0.08	0.11	0.45	0	0.33	0.04	0.95	0.7	NA	0.58	0.49	0.01	0	0	0.12	0.22	0.5	0.07	0.73
Meiothermus	0.11	0.01	0.19	0.18	0.76	0.58	0	0	0.58	NA	0.53	0.7	0.71	0.44	0.09	0.89	0.93	0.75	0.18
Naxibacter	0.2	0.48	0.41	0.23	0.6	0.67	0.81	0.15	0.49	0.53	NA	0.21	0.28	0.31	0.57	0.83	0.37	0.65	0
Peptoniphilus	0.09	0.39	0.44	0	0	0.64	0.85	0.73	0.01	0.7	0.21	NA	0	0	0.85	0.58	0.9	0.03	0.28
Peptostreptococcus	0.12	0.17	0.71	0	0	0.83	0.6	0.41	0	0.71	0.28	0	NA	0	0.05	0.52	0.38	0.04	0.53
Prevotella	0.03	0.16	0.7	0	0	0.85	0.54	0.3	0	0.44	0.31	0	0	NA	0.05	0.78	0.49	0	0.89
Staphylococcus	0.73	0	0.11	0.05	0.43	0.38	0.41	0.59	0.12	0.09	0.57	0.85	0.05	0.05	NA	0.12	0.31	0.97	0.88
Streptococcus	0.08	0.07	0.02	0.67	0.01	0.76	0.7	0.88	0.22	0.89	0.83	0.58	0.52	0.78	0.12	NA	0.31	0.07	0.98
Ureaplasma	0.79	0.35	0.62	0.94	1	0.06	0.93	0.19	0.5	0.93	0.37	0.9	0.38	0.49	0.31	0.31	NA	0.7	0.75
Veillonella	0.16	0.81	0.52	0.01	0	0.55	0.48	0.62	0.07	0.75	0.65	0.03	0.04	0	0.97	0.07	0.7	NA	0.95
Acinetobacter	0.27	0.24	0.04	0.67	0.95	0.37	0.23	0.11	0.73	0.18	0	0.28	0.53	0.89	0.88	0.98	0.75	0.95	NA
